# Supplementary material for: Whole genome sequencing for metastatic mutational burden in extraskeletal myxoid chondrosarcoma
Source: Front Mol Med. 2023 Jul 24;3:1152550. doi: 10.3389/fmmed.2023.1152550 (PMC11285543; doi:10.3389/fmmed.2023.1152550)
Supplement: Supplementary file 1 [file Table2.XLSX]

## Sheet: DMBT1
Sample	index	AnnotSV_ID	SV_chrom	SV_start	SV_end	SV_length	SV_type	Samples_ID	ID	MC4-P_S15_markdup_realigned_cnvkit	MC4-P_S15_markdup_realigned_cnvnator	MC4-P_S15_markdup_realigned_gatk	MC4-P_S15_markdup_realigned_manta	MC4-P_S15_sentieon	Annotation_mode	Gene_name	Tx	Tx_start	Tx_end	Overlapped_tx_length	Overlapped_CDS_length	Overlapped_CDS_percent	Exon_count	Location	Location2	Dist_nearest_SS	Nearest_SS_type	Intersect_start	Intersect_end	CpRat
P	6007	10_122584000_122595000_DEL_1	10	122584000	122595000	-11000	DEL	MC4-P_S15_markdup_realigned_gatk	DEL00603SUR	./.:NaN:0:0,0:--:NaN:NaN	./.:NaN:0:0,0:--:NaN:NaN	0/1:NA:11000:0,0:+-:DEL:chr10_122584000-chr10_122595000	./.:NaN:0:0,0:--:NaN:NaN	./.:NaN:0:0,0:--:NaN:NaN	split	DMBT1	ENST00000368909	122560664	122643736	11000	1173	16	53	intron13-intron22	CDS	302	3'	122584000	122595000	1.33178e-09
LM	8388	10_122584000_122595000_DEL_1	10	122584000	122595000	-11000	DEL	MC4-LM_S16_markdup_realigned_gatk	DEL00391SUR	./.:NaN:0:0,0:--:NaN:NaN	./.:NaN:0:0,0:--:NaN:NaN	0/1:NA:11000:0,0:+-:DEL:chr10_122584000-chr10_122595000	./.:NaN:0:0,0:--:NaN:NaN	./.:NaN:0:0,0:--:NaN:NaN	split	DMBT1	ENST00000368909	122560664	122643736	11000	1173	16	53	intron13-intron22	CDS	302	3'	122584000	122595000	1.29e-09
LM	8390	10_122585500_122593000_DEL_1	10	122585500	122593000	-7500	DEL	MC4-LM_S16_sentieon	DEL00392SUR	./.:NaN:0:0,0:--:NaN:NaN	./.:NaN:0:0,0:--:NaN:NaN	./.:NaN:0:0,0:--:NaN:NaN	./.:NaN:0:0,0:--:NaN:NaN	0/1:NA:7500:0,0:+-:DEL:chr10_122585500-chr10_122593000	split	DMBT1	ENST00000344338	122560664	122643736	7500	1041	14	52	intron14-intron19	CDS	191	5'	122585500	122593000	1.29e-09
PM	5043	10_122586000_122595000_DEL_1	10	122586000	122595000	-9000	DEL	MC4-PM_WAT403A2_S11_001_markdup_realigned_gatk	DEL00401SUR	./.:NaN:0:0,0:--:NaN:NaN	./.:NaN:0:0,0:--:NaN:NaN	0/1:NA:9000:0,0:+-:DEL:chr10_122586000-chr10_122595000		./.:NaN:0:0,0:--:NaN:NaN	split	DMBT1	ENST00000344338	122560664	122643736	9000	1104	15	52	intron14-intron21	CDS	59	3'	122586000	122595000	4.14e-07
PM	5041	10_122585500_122592000_DEL_1	10	122585500	122592000	-6500	DEL	MC4-PM_WAT403A2_S11_001_sentieon	DEL00400SUR	./.:NaN:0:0,0:--:NaN:NaN	./.:NaN:0:0,0:--:NaN:NaN	./.:NaN:0:0,0:--:NaN:NaN		0/1:NA:6500:0,0:+-:DEL:chr10_122585500-chr10_122592000	split	DMBT1	ENST00000344338	122560664	122643736	6500	717	9	52	intron14-intron18	CDS	191	5'	122585500	122592000	0.00028627
Supplemental Table S2) Copy number decrease found in DMBT1 in all three tumor samples.
